# Supplementary material for: Evaluation of the Beckman Coulter DxC 700 AU chemistry analyzer
Source: Pract Lab Med. 2019 Nov 20;18:e00148. doi: 10.1016/j.plabm.2019.e00148 (PMC6909053; doi:10.1016/j.plabm.2019.e00148)
Supplement: Multimedia component 1 [file mmc1.zip]

Archive with 6 entries (6 files):
- Supplemental Data Table 5  Sigma Values Data Table 9 11 19.xlsx
- Data-in-brief.docx
- Supplemental Data Table 1 Intra-Run Precision 9 11 19.xlsx
- Supplemental Data Table 2  Inter-Run Precision 9 11 19.xlsx
- Supplemental Data Table 3  Reference Ranges and AMR Limits 9 11 19.xlsx
- Supplemental Data Table 4. Method Correlation Data.pdf
