# Supplementary material for: Evaluation of the Beckman Coulter DxC 700 AU chemistry analyzer
Source: Pract Lab Med. 2019 Nov 20;18:e00148. doi: 10.1016/j.plabm.2019.e00148 (PMC6909053; doi:10.1016/j.plabm.2019.e00148)
Supplement: Multimedia component 1 [file mmc1.zip › Supplemental Data Table 5 Sigma Values Data Table 9 11 19.xlsx]

## Sheet: Precision Data
Table nn. Inter-Run Precision Summary for the DxC AU 700 Instrument
Inter-run precision determined from one replicate, one run/day over >30 days. Pass/fail specifications were 25% of the respective method TEa
for the low, mid and high levels, as indicated in the Allowable Random Error (SD) column.
Where no TEa was available for mid-level QC, an average of the low and high allowable SD was calculated.
%CV values were expected to be within 5-6%.
Assay	Sample	Mean	SD	Allowable Random Error (SD)	CV (%)	n
Critical Care
Na	BR 47991	112.9	0.5	1.4	0.004	36
Na	BR 47993	155.4	0.86	1.9	0.006	37
K	BR 47991	2.51	0.02	0.1	0.009	36
K	BR 47993	7.37	0.06	0.18	0.009	37
Cl	BR 47991	77	0.47	1	0.006	37
Cl	BR 47993	119.4	0.69	1.5	0.0058	37
Albumin	BR 47991	2.59	0.08	0.1	0.03	36
Albumin	BR 47993	4.35	0.08	0.11	0.019	37
BUN/Urea nitrogen	BR 47991	15	0.24	0.6	0.016	38
BUN/Urea nitrogen	BR 47993	69.1	1.18	1.6	0.017	39
Calcium	BR 47991	6.36	0.06	0.25	0.009	38
Calcium	BR 47993	13	0.09	0.26	0.007	39
Creatinine	BR 47991	0.79	0.03	0.075	0.041	101
Creatinine	BR 47993	6.24	0.1	0.233	0.017	101
Glucose	BR 47991	58.5	1.07	1.5	0.018	37
Glucose	BR 47993	361	3.03	9.1	0.008	38
Phosphorus	BR 47991	1.83	0.05	0.1	0.025	36
Phosphorus	BR 47993	6.77	0.08	0.2	0.012	34
Total Protein	BR 47991	4.19	0.06	0.11	0.014	37
Total Protein	BR 47993	6.94	0.1	0.18	0.014	36
General Chemistry
ALP	BR 47991	30.9	1.71	2.5	0.055	37
ALP	BR 47993	318	6.73	22.3	0.021	38
ALT	BR 47991	23	0.51	2.5	0.022	36
ALT	BR 47993	155	2.65	7.7	0.017	37
Amylase	BR 47991	32.3	0.7	2.5	0.021	36
Amylase	BR 47993	236	2.28	18.3	0.01	37
AST	BR 47991	35.2	0.53	2.5	0.015	36
AST	BR 47993	164	4.31	8.3	0.026	37
Cholesterol	BR 47991	110	1.18	2.7	0.0114	39
Cholesterol	BR 47993	279	2.89	6.7	0.01	42
CK	BR 47991	65.5	1.48	4	0.023	36
CK	BR 47993	564	6.59	35	0.012	37
GGT	BR 47991	22.4	0.5	2.5	0.022	35
GGT	BR 47993	114	0.75	6.9	0.007	34
HDL-Chol	BR 47991	28.5	1.47	1.5	0.051	37
HDL-Chol	BR 47993	73.2	2.19	3.8	0.03	40
Iron	BR 47991	75.1	4.12	3.4	0.055	36
Iron	BR 47993	252	4.62	12.9	0.018	33
Lactate	BR 47991	1.33	0.05	0.09	0.035	36
Lactate	BR 47993	5.17	0.12	0.34	0.023	34
LD	BR 47991	90.5	2.67	4.7	0.03	36
LD	BR 47993	335	6.93	16.9	0.021	34
LDL-Chol	BR 47991	60.4	1.75	3	0.029	38
LDL-Chol	BR 47993	149	4.93	7.3	0.033	35
Lipase	BR 47991	34.2	2.1	4	0.061	36
Lipase	BR 47993	165	6.45	12.9	0.039	35
Magnesium	BR 47991	1.08	0.04	0.1	0.038	43
Magnesium	BR 47993	4.07	0.08	0.24	0.018	42
Triglyceride	BR 47991	92.9	1.98	6.5	0.021	36
Triglyceride	BR 47992	390	3.37	8.6	0.0086	29
Triglyceride	BR 47993	210	3.8	10.8	0.018	36
Uric Acid - UV	BR 47991	3.34	0.05	0.25	0.016	36
Uric Acid - UV	BR 47993	10.1	0.16	0.44	0.016	34

## Sheet: Sigma Calculations Table
Supplemental Data Table 5. Sigma Values Data Table
Values used to calculate the sigma metrics shown in Table 5. Sigma Metrics
Note: TEa sources are from CLIA 88' or Physiological Variation (PV) with source listed. Concentrations are selected from API PT Surveys selecting values about the mid-level medical decision point for each analyte. %CV are from 30 Inter-run data set and represent values closest to the PT values shown below. % Biases calculated from external proficiency peer data.
Assay	TEa Source	TEa (%)	Concentration	Bias (%)	CV (%)	Sigma Value
Albumin	CLIA	10	3.17	2.2082	1.9	4.10095
ALP	CLIA	30	127	13.7008	2.1	7.76153
ALT	CLIA	20	79	1.26582	1.7	11.0201
Amylase	CLIA	30	133	3.2	1	26.8
AST	CLIA	20	91	2.4	2.6	6.76923
BUN	CLIA	9	29.6	3.4	1.6	3.5
Calcium	CLIA	9.2	10.9	2.6	0.7	9.42857
Cholesterol	CLIA	10	214	1.2	1	8.8
CK	CLIA	30	246	21.6667	1.2	6.94444
Cl	CLIA	5	113	1.2	0.6	6.33333
Creatinine	CLIA	15	1.9	4.42105	1.7	6.22291
GGT	PV	25	62	5.96774	0.7	27.1889
Glucose	CLIA	10	111	0.900901	0.8	11.3739
HDL-Chol	CLIA	30	71	1.1	3	9.63333
Iron	CLIA	20	242	3.4	1.8	9.22222
K	CLIA	9.3	5.4	3	0.9	7
Lactate	PV	30	6.4	2.7	3.5	7.8
LD	CLIA	20	252	1.66667	2.1	8.73016
LDL-Chol	PV	15	62	0.3	2.9	5.06897
Lipase	PV	30	56	1.4	6.1	4.68852
Magnesium	CLIA	25	1.4	1.4	3.8	6.21053
Na	CLIA	3.1	128	1.71875	0.4	3.45312
Phosphorus	PV	10	2.5	2	1.2	6.66667
Total Protein	CLIA	10	6.8	0.7	1.4	6.64286
Triglyceride	CLIA	25	125	0.08	0.9	27.6889
Uric Acid	CLIA	17	7.3	4.5	1.6	7.8125
