# Supplementary material for: Evaluation of the Beckman Coulter DxC 700 AU chemistry analyzer
Source: Pract Lab Med. 2019 Nov 20;18:e00148. doi: 10.1016/j.plabm.2019.e00148 (PMC6909053; doi:10.1016/j.plabm.2019.e00148)
Supplement: Multimedia component 1 [file mmc1.zip › Supplemental Data Table 1 Intra-Run Precision 9 11 19.xlsx]

## Sheet: Sheet1
Supplemental Data Table 1. Intra-run Precision
Intra-run precision determined from twenty replicates in one run. Pass/fail specifications were 25% of the respective method TEa as indicated in the Allowable Random Error (SD) column
Assay	Sample	Mean	SD	Allowable Random Error (SD)	CV (%)	n
Critical Care
Na	BR 47991	113.2	0.4	1.4	0.003	20
Na	BR 47993	154.9	0.3	1.9	0.002	20
K	BR 47991	2.5	0.02	0.1	0.009	20
K	BR 47993	7.28	0.04	0.18	0.005	20
Cl	BR 47991	77	0.2	1	0.003	20
Cl	BR 47993	119.8	0.4	1.5	0.003	20
CO2	BR 47991	17.1	0.4	1.3	0.021	20
CO2	BR 47993	30	0	1.5	0	20
Albumin	BR 47991	2.64	0.05	0.1	0.019	20
Albumin	BR 47993	4.4	0	0.11	0	20
BUN	BR 47991	14.4	0.5	0.6	0.035	20
BUN	BR 47993	67.6	1.4	1.5	0.021	20
Calcium	BR 47991	6.41	0.02	0.25	0.003	20
Calcium	BR 47993	12.73	0.09	0.25	0.007	20
Creatinine	BR 47991	0.756	0.011	0.075	0.014	20
Creatinine	BR 47993	6.12	0.1	0.23	0.016	20
Glucose	BR 47991	57.3	0.4	1.5	0.008	20
Glucose	BR 47993	352.2	3	8.8	0.009	20
Phosphorus	BR 47991	1.76	0.05	0.1	0.029	20
Phosphorus	BR 47993	6.58	0.06	0.18	0.009	20
Total Protein	BR 47991	4.17	0.05	0.1	0.012	20
Total Protein	BR 47993	6.87	0.06	0.17	0.008	20
General Chemistry
ALP	BR 47991	30.8	0.4	2.5	0.014	20
ALP	BR 47993	318.9	2.1	23.9	0.007	20
ALT	BR 47991	23.4	0.5	2.5	0.021	20
ALT	BR 47993	157.4	0.7	7.9	0.004	20
Ammonia	BR 68901	287.9	2.3	14.4	0.008	20
Ammonia	BR 68903	40.4	1.4	3	0.035	20
Amylase	BR 47991	32.7	0.5	2.5	0.014	20
Amylase	BR 47993	241.8	1.4	18.1	0.006	20
AST	BR 47991	34.1	0.4	2.5	0.011	20
AST	BR 47993	168.3	0.7	8.4	0.004	20
Cholesterol	BR 47991	107	0.8	2.5	0.007	20
Cholesterol	BR 47993	271.6	2.3	6.5	0.009	20
CK	BR 47991	67	0.7	4.2	0.01	20
CK	BR 47993	578.1	2.6	36.1	0.004	20
DBILI	BR 47991	0.3	0	0.1	0	20
DBILI	BR 47993	2.7	0.02	0.13	0.008	20
GGT	BR 47991	22.6	0.5	2.5	0.022	20
GGT	BR 47993	113.3	0.6	7.1	0.005	20
HDL-Chol	BR 47991	27.4	0.5	1.4	0.019	20
HDL-Chol	BR 47993	70.7	0.9	3.5	0.013	20
Iron	BR 47991	76.8	2.1	3.8	0.027	20
Iron	BR 47993	255.9	1.8	12.8	0.007	20
Lactate	BR 47991	1.31	0.03	0.08	0.023	20
Lactate	BR 47993	5.15	0.06	0.32	0.012	20
LD	BR 47991	91.3	0.9	4.6	0.009	20
LD	BR 47993	335.3	1.3	16.8	0.004	20
LDL-Chol	BR 47991	55.2	0.6	2.8	0.011	20
LDL-Chol	BR 47993	136	2	6.8	0.015	20
Lipase	BR 47991	28.8	0.7	4	0.024	20
Lipase	BR 47993	157.3	1.8	11.8	0.011	20
Magnesium	BR 47991	1.02	0.04	0.1	0.04	20
Magnesium	BR 47993	4.04	0.06	0.25	0.015	20
TBILI	BR 47991	0.7	0	0.15	0	20
TBILI	BR 47993	7.2	0.04	0.36	0.005	20
Triglyceride	BR 47991	92.1	0.4	6.5	0.005	20
Triglyceride	BR 47993	207.9	1.6	10.4	0.008	20
Uric Acid	BR 47991	3.32	0.04	0.25	0.012	20
Uric Acid	BR 47993	10.09	0.09	0.43	0.009	20
Proteins
Complement C3	BR 68901	69.56	1.35	3.48	0.019	20
Complement C3	BR 68903	203.63	1.64	10.18	0.008	20
Complement C4	BR 68901	13.96	0.16	1	0.012	20
Complement C4	BR 68903	37.06	0.37	1.85	0.01	20
CRP	BR 68901	1	0	0.1	0	20
CRP	BR 68903	4	0	0.3	0	20
CRP-hs	BR 68901	7.692	0.05	0.385	0.007	20
CRP-hs	BR 68903	40.709	0.167	2.035	0.004	20
Ferritin	BR40981	24.36	1.08	2	0.044	20
Ferritin	BR 68903	249.15	1.45	15.57	0.006	20
IgA	BR 68901	106.6	0.8	5.3	0.007	20
IgA	BR 68903	307	3.9	15.3	0.013	20
IgG	BR 68901	644.8	6.9	32.2	0.011	20
IgG	BR 68903	1603.8	24	80.2	0.015	20
IgM	BR 68901	48.1	0.6	2.5	0.013	20
IgM	BR 68903	145.8	1.7	7.3	0.011	20
Prealbumin	BR 68901	13.34	0.15	1.25	0.011	20
Prealbumin	BR 68903	28.89	0.35	1.81	0.012	20
RF	BR 68901	18.9	0.5	5	0.027	20
RF	BR 68903	39.5	0.5	5	0.013	20
Transferrin	BR 47991	134.7	1	18.8	0.008	20
Transferrin	BR 47993	307.4	1.9	18.8	0.006	20
Urines
U-Albumin	BR 68551	24.1	0.5	1.8	0.021	20
U-Albumin	BR 68552	93.1	1.4	7	0.016	20
U-BUN	BR 68551	398.7	5.7	20.9	0.014	20
U-BUN	BR 68552	691.5	8	36.3	0.012	20
U-Calcium	BR 68551	6.61	0.04	1	0.007	20
U-Calcium	BR 68552	9.78	0.07	1	0.007	20
U-Chloride	BR 68551	104	0.2	6.5	0.002	20
U-Chloride	BR 68552	206.9	0.7	12.9	0.003	20
U-Creatinine	BR 68551	63.758	0.446	3.985	0.007	20
U-Creatinine	BR 68552	143.528	0.677	8.97	0.005	20
U-Glucose	BR 68551	27.9	0.3	2	0.011	20
U-Glucose	BR 68552	288.9	2	14.4	0.007	20
U-Phosphorus	BR 68551	23.78	0.22	1.37	0.009	20
U-Phosphorus	BR 68552	48.93	0.33	2.81	0.007	20
U-Potassium	BR 68551	31.06	0.09	1.94	0.003	20
U-Potassium	BR 68552	71.81	0.41	4.49	0.006	20
U-Sodium	BR 68551	82.3	0.5	5.1	0.006	20
U-Sodium	BR 68552	179.2	0.5	11.2	0.003	20
U-Total Protein	BR 68551	20.9	0.7	2.3	0.032	20
U-Total Protein	BR 68552	62.6	0.9	6.9	0.014	20
CSF
CSF-Glucose	BR 55691	61.1	0.4	1.5	0.006	20
CSF-Glucose	BR 55692	30.9	0.2	1.5	0.007	20
CSF-Total Protein	BR 55691	41	0.2	2.1	0.005	20
CSF-Total Protein	BR 55692	93.5	0.7	4.7	0.007	20
