# Supplementary material for: Evaluation of the Beckman Coulter DxC 700 AU chemistry analyzer
Source: Pract Lab Med. 2019 Nov 20;18:e00148. doi: 10.1016/j.plabm.2019.e00148 (PMC6909053; doi:10.1016/j.plabm.2019.e00148)
Supplement: Multimedia component 1 [file mmc1.zip › Supplemental Data Table 2 Inter-Run Precision 9 11 19.xlsx]

## Sheet: All data
Supplemental Data Table 2. Inter-Run Precision
Inter-run precision determined from one replicate, one run/day over >29 days. Pass/fail specifications were 25% of the respective method TEa for the low, mid and high levels, as indicated in the Allowable Random Error (SD) column. Where no TEa was available for mid-level QC, an average of the low and high allowable SD was calculated. %CV values were expected to be <6%.
Assay	Sample	Mean	SD	Allowable Random Error (SD)	CV (%)	n
Critical Care
Na	BR 47991	112.9	0.5	1.4	0.004	36
Na	BR 47993	155.4	0.86	1.9	0.006	37
K	BR 47991	2.51	0.02	0.1	0.009	36
K	BR 47993	7.37	0.06	0.18	0.009	37
Cl	BR 47991	77	0.47	1	0.006	37
Cl	BR 47993	119.4	0.69	1.5	0.0058	37
CO2	BR 47991	13.9	1.19	1.3	0.0855	41
CO2	BR 47993	25.1	1.81	1.4	0.072	42
Albumin	BR 47991	2.59	0.08	0.1	0.03	36
Albumin	BR 47993	4.35	0.08	0.11	0.019	37
BUN	BR 47991	15	0.24	0.6	0.016	38
BUN	BR 47993	69.1	1.18	1.6	0.017	39
Calcium	BR 47991	6.36	0.06	0.25	0.009	38
Calcium	BR 47993	13	0.09	0.26	0.007	39
Creatinine	BR 47991	0.79	0.03	0.075	0.041	101
Creatinine	BR 47993	6.24	0.1	0.233	0.017	101
Glucose	BR 47991	58.5	1.07	1.5	0.018	37
Glucose	BR 47993	361	3.03	9.1	0.008	38
Phosphorus	BR 47991	1.83	0.05	0.1	0.025	36
Phosphorus	BR 47993	6.77	0.08	0.2	0.012	34
Total Protein	BR 47991	4.19	0.06	0.11	0.014	37
Total Protein	BR 47993	6.94	0.1	0.18	0.014	36
General Chemistry
ALP	BR 47991	30.9	1.71	2.5	0.055	37
ALP	BR 47993	318	6.73	22.3	0.021	38
ALT	BR 47991	23	0.51	2.5	0.022	36
ALT	BR 47993	155	2.65	7.7	0.017	37
Ammonia	BR 54271	42.1	2.45	3	0.058	36
Ammonia	BR 54272	114	6.9	9.1	0.061	38
Ammonia	BR 54273	304	10.38	15.1	0.034	40
Amylase	BR 47991	32.3	0.7	2.5	0.021	36
Amylase	BR 47993	236	2.28	18.3	0.01	37
AST	BR 47991	35.2	0.53	2.5	0.015	36
AST	BR 47993	164	4.31	8.3	0.026	37
Cholesterol	BR 47991	110	1.18	2.7	0.0114	39
Cholesterol	BR 47993	279	2.89	6.7	0.01	42
CK	BR 47991	65.5	1.48	4	0.023	36
CK	BR 47993	564	6.59	35	0.012	37
DBIL	BR 47991	0.3	0	0.1	0	37
DBIL	BR 47992	2.62	0.1	0.12	0.038	38
DBIL	BR 47993	8.58	0.21	0.23	0.025	35
GGT	BR 47991	22.4	0.5	2.5	0.022	35
GGT	BR 47993	114	0.75	6.9	0.007	34
HDL-Chol	BR 47991	28.5	1.47	1.5	0.051	37
HDL-Chol	BR 47993	73.2	2.19	3.8	0.03	40
Iron	BR 47991	75.1	4.12	3.4	0.055	36
Iron	BR 47993	252	4.62	12.9	0.018	33
Lactate	BR 47991	1.33	0.05	0.09	0.035	36
Lactate	BR 47993	5.17	0.12	0.34	0.023	34
LD	BR 47991	90.5	2.67	4.7	0.03	36
LD	BR 47993	335	6.93	16.9	0.021	34
LDL-Chol	BR 47991	60.4	1.75	3	0.029	38
LDL-Chol	BR 47993	149	4.93	7.3	0.033	35
Lipase	BR 47991	34.2	2.1	4	0.061	36
Lipase	BR 47993	165	6.45	12.9	0.039	35
Magnesium	BR 47991	1.08	0.04	0.1	0.038	43
Magnesium	BR 47993	4.07	0.08	0.24	0.018	42
TBIL	BR 47991	0.7	0	0.15	0	37
TBIL	BR 47992	6.98	0.1	0.26	0.014	38
TBIL	BR 47993	15	0.26	0.36	0.018	35
Triglyceride	BR 47991	92.9	1.98	6.5	0.021	36
Triglyceride	BR 47992	390	3.37	8.6	0.0086	29
Triglyceride	BR 47993	210	3.8	10.8	0.018	36
Uric Acid	BR 47991	3.34	0.05	0.25	0.016	36
Uric Acid	BR 47993	10.1	0.16	0.44	0.016	34
Proteins
Complement C3	BR 68901	79.8	1.88	3.87	0.024	36
Complement C3	BR 68902	155	1.95	7.5	0.0125	34
Complement C3	BR 68903	228	2.38	11.17	0.01	34
Complement C4	BR 68901	15.4	0.55	1	0.036	36
Complement C4	BR 68902	29.5	0.62	1.5	0.021	34
Complement C4	BR 68903	40.7	0.7	1.99	0.017	34
CRP	BR 68901	8.48	0.06	0.1	0.008	37
CRP	BR 68902	30.2	0.21	0.2	0.007	35
CRP	BR 68903	45.1	0.2	0.3	0.004	34
CRP-hs	BR 68901	0.9	0	0.44	0	36
CRP-hs	BR 68902	2.96	0.05	1.4	0.017	34
CRP-hs	BR 68903	4.87	0.07	2.26	0.014	34
Ferritin	BR 40981	26.5	2.6	2	0.098	32
Ferritin	BR 40982	132.5	3.1	8.8	0.023	34
Ferritin	BR 40983	269.9	3.7	15.57	0.014	33
IgA	BR 68901	116	2.91	5.8	0.025	37
IgA	BR 68902	226	5.5	5.8	0.024	36
IgA	BR 68903	333	5.24	5.8	0.016	35
IgG	BR 68901	701	9.86	34.7	0.014	36
IgG	BR 68902	1245	15.8	60.4	0.013	33
IgG	BR 68903	1727	35.5	86.2	0.021	34
IgM	BR 68901	54.2	1.88	2.7	0.035	36
IgM	BR 68902	112	2.4	5.4	0.021	34
IgM	BR 68903	160	1.99	8	0.012	34
Prealbumin	BR 68901	13.9	0.92	1.25	0.066	36
Prealbumin	BR 68902	22.9	1.2	1.56	0.053	35
Prealbumin	BR 68903	30.2	0.95	1.88	0.032	33
RF	BR 68901	20.1	0.66	5	0.033	37
RF	BR 68902	30.7	0.64	5	0.021	35
RF	BR 68903	42.4	0.65	5	0.015	34
Transferrin	BR 47991	152	2.27	18.8	0.015	36
Transferrin	BR 47992	249	2.27	18.8	0.009	34
Transferrin	BR 47993	340	2.63	18.8	0.008	34
Urines
U-Albumin	BR 68551	28.7	1.4	2.3	0.049	34
U-Albumin	BR 68552	108	2.1	8.2	0.019	33
U-BUN	BR 68551	431	5.88	22.9	0.014	35
U-BUN	BR 68552	743	11.1	38.7	0.015	34
U-Calcium	BR 68551	7.01	0.1	1	0.014	36
U-Calcium	BR 68552	10.27	0.15	1	0.014	34
U-Chloride	BR 68551	103	0.54	6.7	0.005	34
U-Chloride	BR 68552	206	1.41	13	0.007	32
U-Creatinine	BR 68551	66	0.76	4.254	0.012	42
U-Creatinine	BR 68552	146	1.55	9.393	0.011	42
U-Glucose	BR 68551	27.5	0.92	2	0.033	35
U-Glucose	BR 68552	291	4.15	14.4	0.014	33
U-Phosphorus	BR 68551	25.7	0.51	1.46	0.02	34
U-Phosphorus	BR 68552	52.4	0.51	2.94	0.01	32
U-Potassium	BR 68551	30.8	0.21	1.96	0.007	34
U-Potassium	BR 68552	70.8	0.82	4.51	0.012	32
U-Sodium	BR 68551	80.3	0.67	5.3	0.008	34
U-Sodium	BR 68552	176	0.93	11.3	0.005	32
U-Total Protein	BR 68551	22.1	0.34	2.4	0.015	32
U-Total Protein	BR 68552	65.6	0.95	7.3	0.015	32
CSF
CSF-Glucose	BR 55691	61.5	1.3	1.6	0.021	33
CSF-Glucose	BR 55692	30.4	1.17	1.5	0.039	33
CSF-Total Protein	BR 55691	43.1	0.72	2.2	0.017	32
CSF-Total Protein	BR 55692	97.9	1.5	5	0.015	32
