# Supplementary material for: Evaluation of the Beckman Coulter DxC 700 AU chemistry analyzer
Source: Pract Lab Med. 2019 Nov 20;18:e00148. doi: 10.1016/j.plabm.2019.e00148 (PMC6909053; doi:10.1016/j.plabm.2019.e00148)
Supplement: Multimedia component 1 [file mmc1.zip › Supplemental Data Table 3 Reference Ranges and AMR Limits 9 11 19.xlsx]

## Sheet: AMR_Ref Range
Supplemental Data Table 3. Reference Ranges and AMR Limits
Reference ranges are for adults only. For some analytes, age specific ranges were set. Lactate reference range is for venous plasma. National guideline reference ranges were used for: glucose, CRP, lipids and urine albumin. Urine reference ranges are for random urine anlysis. All lower limits were verified as defined. *AMR without dilution
Assay	Units	DxC 700 AU Ref Range	Vista 500 Ref Range	DXC 700 AU Validated AMR	Vista 500 Validated AMR
Critical Care
Na	mmol/L	136 to 145	135 - 145	50 - 200	65 - 200
K	mmol/L	S 3.5 - 5.1 P 3.4 - 4.5	S 3.4 - 5.0 P 3.4 - 4.5	1.0-10	1.0-10
Cl	mmol/L	98 - 110	98-110	50 - 200	60-200
CO2	mmol/L	21 - 31	22-34	2 - 45	5 - 45
Albumin	g/dL	3.5 - 5.7	3.5-5.0	1.5 - 6.0	1.0 - 8.0
BUN	mg/dL	7 - 25	M: 9 - 20 F: 7 - 17	3 - 130	3 - 150
Calcium	mg/dL	8.6 - 10.3	8.4 - 10.2	4.0 - 18.0	5.0 - 15.0
Creatinine	mg/dL	M 0.7 - 1.3 F 0.6-1.2	M 0.7-1.30 F 0.5-1.00	0.2-25.0	0.2-20.0
Glucose	mg/dL	Normal Fasting: 70-100 Random: 70 - 139	Normal Fasting: 70-100 Random: 70 - 139	10 - 800	5 - 500
Phosphorus	mg/dL	2.5-5.0	2.5-4.9	1.0 - 20.0	0.5 - 9.0
Total Protein	g/dL	6.0 - 8.3	6.3 - 8.2	3.0 - 12.0	2.5 - 15
General Chemistry
ALP	U/L	34 -104	38 -125	5 - 1500	20-1000
ALT	U/L	7-52	M 21-72 F 9-52	3 - 500	6 -1000
Ammonia	umol/L	18 - 72	9-33	10 - 600	15 -750
Amylase	U/L	29-103	30-110	10 - 2000	5 - 650
AST	IU/L	13-39	M 17-59 F 14-36	3 - 1000	8 - 1000
Cholesterol	mg/dL	115-200	115-200	25 - 700	50 - 600
CK	U/L	30 - 223	M 30- 225 F 30- 175	10 - 2000	30 - 1000
DBILI	mg/dL	0.0 - 0.2	0.0 - 0.4	0.0 - 10	0.2 - 16
GGT	U/L	9 - 64	8-78	3 - 1000	8 - 800
HDL-Chol	mg/dL	≥60	≥60	3 - 200	15 - 150
Iron	ug/dL	50-212	M 50-150 F 40-140	10 - 1000	10 - 1000
Lactate	mmol/L	0.5-2.2	0.5-2.2	0.3 - 10	0.5 - 15
LD	U/L	140 - 271	100-190	25 - 1200	9 - 1000
LDL-Chol	mg/dL	50-130	50-130	7 - 400	10 - 300
Lipase	U/L	11 - 82	50-290	3 - 600	20 - 1200
Magnesium	mg/dL	1.9 - 2.7	1.5 - 2.5	0.5 - 8.0	0.5 - 20
TBILI	mg/dL	0.1-1.0	0.1-1.0	0.0 - 30	0.1 - 25
Triglyceride	mg/dL	<150	55-150	10 - 1000	30 - 1000
Uric Acid	mg/dL	M 4.4 - 7.6 F 2.3 - 6.6	M 3.5-8.5 F 2.5-7.5	1.5 - 30	0.8 - 20
Proteins
Complement C3	mg/dL	87 - 200	90-207	15 - 150	16 - 410
Complement C4	mg/dL	19.0 - 52.0	17.4-52.2	3 - 150	6 - 160
CRP	mg/dL	0.1 - 1.0	0.3-1.0	0.1 - 48	0.3 - 19
CRP-HS	mg/L	Low Risk <1.0 Ave Risk 1.0-3.0 High Risk 3.1 - 10.0	Low Risk <1.0 Ave Risk 1.0-3.0 High Risk 3.1 - 10.0	0.2 - 80	0.2 - 9.5
Ferritin	ng/mL	M 16 - 243 F 10 - 158	M 20-400 F 10-220	8 - 450	7 - 2000
IgA	mg/dL	66-433	87 - 474	10 - 700	31 - 750
IgG	mg/dL	635-1741	635 - 1741	75 - 3000	140 - 4000
IgM	mg/dL	45-281	45 - 281	20 - 500	21 - 640
Prealbumin	mg/dL	17 - 34	18-40	4 - 60	5 - 40
RF	IU/L	<15	10 - 120	< 15	10 - 600
Transferrin	ng/dL	203 - 362	200 - 400	75 - 750	35 - 560
Urines
U-Albumin	mg/dL	<30	<30	0.5 - 30	10 - 100
U-BUN	mg/dL	350 - 1000	350 - 1000	20 - 1300	10 - 1500
U-Calcium	mg/dL	5.0 - 17.5	5.0 - 17.5	1.0 - 40	5 - 15
U-Chloride	mmol/L	55-125	55-125	50 - 200	10 -330
U-Creatinine	mg/dL	M 40-370 F: 15 - 310	M 40-370 F: 15 - 310	3.0 - 300	2.8-400
U-Glucose	mg/dL	1 - 15	1 - 15	10 - 700	5 - 500
U-Phosphorus	mg/dL	<15	<15	4 - 200	6 - 250
U-Potassium	mg/dL	20 - 60	20 - 60	10 - 200	5 - 90
U-Sodium	mmol/L	12-62	12-62	2.0 - 200	1.0 - 300
U-Total Protein	mmol/L	20-110	20-110	10 -400	10 - 300
CSF
CSF-Glucose	mg/dL	40-80	40-80	10 - 800	5 - 500
CSF-Total Protein	mg/dL	15-45	15-45	4 - 200	6 - 250
