# Supplementary material for: Evaluation of the Beckman Coulter DxC 700 AU chemistry analyzer
Source: Pract Lab Med. 2019 Nov 20;18:e00148. doi: 10.1016/j.plabm.2019.e00148 (PMC6909053; doi:10.1016/j.plabm.2019.e00148)
Supplement: Multimedia component 2 [file mmc2.xml]

<?xml version="1.0" encoding="UTF-8" standalone="no"?><data:data><datasets><author>valerie.bush@bassett.org</author><type>0</type><dataset><value>1</value><reason>Data will be made available on request</reason><comments/></dataset></datasets></data:data>
